# Supplementary material for: Genotype-guided warfarin dosing may benefit patients with mechanical aortic valve replacements: randomized controlled study
Source: Sci Rep. 2020 Apr 24;10:6988. doi: 10.1038/s41598-020-63985-7 (PMC7181853; doi:10.1038/s41598-020-63985-7)
Supplement: Supplementary file 4 — Raw data. [file 41598_2020_63985_MOESM4_ESM.xlsx]

## Sheet: Sheet1
Patient number	Sex	Age	Group	weight	height	body mass index	valve position	valve type	smoking	alcohol	hypertension	diabetes	congestive heart failure	atrial fibrillation	myocardial infarction	INR-increasing drugs	INR-decreasing drugs	antiplatelet drugs	ACE inhibitors or ARBs	diuretics	calcium channel blockers	beta-blockers	HMG CoA reductase inhibitors	VKORC1	CYP2C9	CYP4F2	pTTR_A1	pTTR_A2	pTTR_A3	pTTR_B1	pTTR_B2	pTTR_B3
1	0	75	0	63	166	22.78	1	1	0	0	0	0	0	0	0	0	0	0	1	1	0	0	0	CT	AA	GG	0.8	0.8		0.810976	0.810976
2	0	57	0	85	178	26.83	1	4	0	0	1	0	0	1	0	0	0	0	1	1	1	0	0	TT	AA	GG	0.4	0.4	0.333	0.327871	0.327871	0.466149
3	0	27	1	75	192	20.35	2	0	0	1	1	0	0	0	0	0	0	0	0	1	0	0	0	CT	AA	GG	0.3	0.3	0.25	0.599441	0.599441	0.256903
4	0	68	1	60	157	24.56	4	4	0	0	1	0	0	0	0	0	0	0	1	1	0	0	0	TT	AA	GG	0.3	0.4	0.429	0.347161	0.333664	0.579156
5	0	63	0	61	163	22.96	2	0	0	0	0	0	0	0	0	0	0	0	0	1	0	1	0	TT	AA	GG	0.3	0.3	0.375	0.443214	0.443214	0.472889
6	1	71	1	59	154	24.67	1	2	0	0	0	0	0	0	0	0	0	0	1	1	0	0	0	TT	AA	GA	0.6	0.6	0.667	0.580573	0.640491	0.790287
7	1	46	0	81	169	28.36	2	0	0	0	0	0	0	0	0	0	0	0	0	1	0	0	0	CT	AC	GA	0.4	0.4	0.333	0.341837	0.341837	0.301072
8	0	69	0	70	169	24.51	1	2	1	0	1	0	0	0	0	0	0	0	0	1	0	0	1	CT	AC	GG	0.7	0.6	0.538	0.71748	0.617248	0.295206
9	1	53	1	53	158	21.23	2	4	0	0	1	0	0	1	0	0	0	0	1	1	0	0	0	TT	AA	GG	0.5	0.5	0.571	0.637062	0.637062	0.42771
10	0	34	0	54	167	19.36	2	2	0	0	0	0	0	0	0	0	0	0	1	1	0	0	0	TT	AA	GA	0.4	0.2	0.2	0.53437	0.246632	0.371154
11	1	30	1	39	169	13.42	2	0	0	0	0	0	0	0	0			0		0	0			TT	AA	GG	0.2	0.2	0.286	0.151312	0.151312	0.46957
12	0	75	1	53	164	19.71	2	2	1	1	0	0	0	0	0	0	0	0	1	1	1	0	0	TT	AA	GA	0.7	0.7	0.692	0.648338	0.647345	0.533493
13	0	49	1	80	173	26.73	2	0	0	0	0	0	0	0	0	1	0	0	1	1	0	1	1	TT	AA	GG	0.7	0.7	0.714	0.702703	0.702703	0.925676
14	0	53	1	67	160	26.03	2	0	0	0	1	0	0	0	0	0	0	0	1	1	0	1	0	TT	AA	GA	0.3	0.3	0.429	0.304762	0.304762	0.795518
15	0	57	0	67	176	21.75	3	4	0	0	1	0	0	0	0	0	0	0	1	1	0	0	0	TT	AA	GG	0.3	0.3	0.333	0.394034	0.337744	0.46634
16	1	42	0	48	162	18.29	3	1	0	0	0	0	0	0	0	0	0	0	1	0	0	1	0	TT	AA	GG	0.3	0.4	0.333	0.492749	0.451768	0.558571
17	1	73	0	47	150	20.89	3	1	0	0	1	1	0	1	0	0	0	0	1	1	0	0	0	TT	AA	GA	0.1	0.4	0.364	0.308232	0.505788	0.518521
18	0	71	1	61	171	20.86	1	4	0	0	0	0	0	0	0	0	0	1	0	1	0	0	0	TT	AA	GA	0.6	0.7	0.615	0.686351	0.699548	0.474745
19	1	24	1	43	156	17.69	3	2	0	0	1	0	1	0	0	0	0	0	1	1	0	0	0	TT	AA	GG	0.1	0.3	0.357	0.336663	0.385674	0.736717
20	0	66	0	72	166	25.82	2	4	0	0	1	0	0	1	0	0	0	0	0	1	0	0	0	TT	AA	GG	0.4	0.6	0.583	0.441398	0.720699	0.604627
21	0	33	1	71	177	22.66	2	0	0	0	0	0	0	0	0	0	0	0	0	1	0	0	0	TT	AC	AA	0.4	0.4	0.375	0.458188	0.458188	0.704998
22	1	53	0	50	161	19.57	1	1	0	0	0	0	0	0	0	0	0	0	1	1	0	1	1	TT	AA	GA	0	0.1	0.091	0.384724	0.306166	0.291082
23	0	50	1	79	167	28.22	1	3	1	0	0	0	1	0	0	0	0	0	1	1	0	0	1	TT	AA	GA	0.6	0.6	0.545	0.724698	0.612761	0.367657
24	1	72	0	57	153	24.35	2	2	0	0	1	0	0	0	0	0	0	0	1	1	0	0	0	TT	AA	GG	0.3	0.3	0.286	0.498582	0.498582	0.0733209
25	0	54	1	61	165	22.41	3	1	0	0	1	0	0	0	0	0	0	0	0	0	0	0	0	TT	AA	GA	0.3	0.3	0.375	0.461741	0.461741	0.633556
26	0	33	0	71	183	21.32	2	1	0	0	0	0	0	0	0	0	1	1	0	1	0	0	0	TT	AA	GG	0.5	0.5	0.571	0.503392	0.503392	0.774269
27	0	66	1	71	169	24.86	2	0	1	1	1	0	0	0	0	1	0	0	1	1	0	1	0	TT	AA	GA	0.7	0.5	0.444	0.827004	0.490516	0.300639
28	0	57	0	76	163	28.6	1	1	1	1	1	0	0	0	0	0	0	0	0	1	0	0	0	TT	AA	GA	0.4	0.4	0.375	0.399076	0.399076	0.133025
29	1	75	0	58	156	24	2	4	0	0	0	0	0	0	0	0	0	0	1	1	0	0	0	TT	AA	GA	0	0	0.111	0.103125	0.0883929	0.263848
30	0	25	0	61	173	20.56	2	2	0	0	0	0	0	0	0	0	0	0	1	1	0	1	0	TT	AA	GG	0.4	0.4	0.375	0.361884	0.361884	0.271976
31	0	52	1	67	173	22.35	1	1	0	0	0	0	0	0	0	0	0	0	0	1	0	0	0	TT	AA	GG	0.6	0.6	0.667	0.591332	0.693499	0.836533
32	0	45	1	79	168	28.03	2	0	0	1	1	0	0	0	0	0	0	1	1	1	0	1	0	TT	AA	GA	0.6	0.4	0.364	0.647222	0.485494	0.536695
33	0	67	0	74	159	29.27	1	1	1	1	0	0	0	0	0	0	0	0	1	1	0	1	0	TT	AA	AA	0.4	0.3	0.286	0.485177	0.224897	0.408579
34	0	33	1	57	177	18.19	1	4	1	1	0	0	0	0	0	0	0	0	1	1	0	0	0	TT	AA	GG	0.5	0.5	0.429	0.470097	0.470097	0.461614
35	0	39	0	94	176	30.35	2	0	1	1	1	0	0	0	0	0	0	0	1	0	1	1	1	TT	AA	GG	0	0	0	0	0	0.327485
36	0	72	0	65	170	22.63	1	4	0	0	0	0	0	0	0	0	0	0	0	1	0	1	0	TT	AA	GA	0.6	0.5	0.563	0.690236	0.594204	0.61726
37	0	57	1	62	171	21.2	1	3	1	1	0	0	0	0	0	0	0	0	1	1	0	0	0	TT	AA	GA	0.6	0.5	0.444	0.764243	0.655066	0.327533
38	1	62	0	66	160	25.59	2	4	0	0	0	0	0	0	0	0	0	0	1	1	0	1	0	TT	AA	AA	0.4	0.4	0.5	0.500891	0.500891	0.706908
39	1	62	1	63	156	25.84	1	3	0	0	1	0	0	0	0	0	0	0	1	1	0	0	1	TT	AA	GA	0.7	0.6	0.583	0.742238	0.616771	0.362807
40	0	50	0	81	174	26.75	2	0	0	1	1	0	0	1	0	0	0	1	1	1	0	1	0	CT	AC	GA	0.3	0.3	0.375	0.180272	0.180272	0.776438
41	1	63	0	52	149	23.15	2	0	0	0	1	0	0	0	0	0	0	1	1	1	1	1	0	TT	AA	GG	0.6	0.4	0.5	0.737393	0.553045	0.562666
42	1	53	1	53	158	21.37	2	1	1	0	1	0	0	0	0	0	0	0	0	1	0	0	0	TT	AA	GG	0.3	0.4	0.444	0.31705	0.490777	0.775942
43	0	49	1	73	170	25.44	1	1	1	0	0	0	0	0	0	0	0	0	1	1	0	1	1	TT	AA	GA	0.8	0.8	0.833	0.760274	0.760274	0.920091
44	0	57	0	83	174	27.41	2	0	1	1	1	0	0	0	0	0	0	0	0	1	0	0	0	TT	AA	GA	0.5	0.5	0.429	0.680686	0.680686	0.309403
45	0	66	0	47	159	18.59	4	4	0	0	0	0	0	0	0	0	0	1	0	1	0	1	1	TT	AA	GA	0.3	0.4	0.5	0.333117	0.499838	0.733247
46	1	65	0	61	150	27.11	4	4	0	0	1	1	0	0	0	0	0	0	0	1	0	0	1	TT	AA	GA	0.7	0.7	0.75	0.757028	0.734217	0.867108
47	0	61	1	72	165	26.45	1	4	1	0	1	0	0	1	0	0	0	0	1	1	0	1	0	TT	AA	GA	0.7	0.7	0.571	0.872849	0.872849	0.623805
48	0	36	0	76	168	26.93	2	4	0	0	1	0	0	1	0	0	0	0	0	1	0	0	0	TT	AA	GG	0.7	0.7	0.75	0.814642	0.814642	0.91445
49	0	65	1	70	171	23.99	1	1	0	0	0	0	0	0	0	0	0	0	1	1	0	1	0	TT	AC	GG	0.4	0.4	0.5	0.483498	0.483498	0.690099
50	1	76	0	66	159	26.03	2	0	0	0	1	0	0	1	0	0	0	0	1	1	1	1	1	TT	AA	GA	0	0	0	0.24928	0.24928	0.05248
51	1	49	0	55	164	20.41	2	1	0	0	0	0	0	0	0	1	0	0	0	1	0	1	0	TT	AA	GG	0.3	0.3	0.286	0.441881	0.441881	0.200855
52	0	72	0	75	170	25.95	1	4	1	0	0	0	0	0	0	0	0	1	0	1	0	0	1	CC	AA	GA	0	0	0	0	0	0
53	0	56	1	70	173	23.39	1	3	0	0	0	0	0	0	0	0	0	0	1	1	0	0	0	CT	AA	GG	0.7	0.7	0.571	0.63913	0.63913	0.521313
54	0	73	1	64	162	24.39	1	2	1	1	1	0	0	0	0	0	0	0	1	1	0	0	0	CT	AA	GG	0.6	0.6	0.5	0.602273	0.602273	0.683489
55	0	58	1	66	172	22.31	2	4	1	1	1	1	0	0	0	0	0	1	1	1	0	1	0	TT	AA	GG	0.7	0.7	0.714	0.764177	0.764177	0.901741
56	0	50	0	67	168	23.91	1	1	1	0	0	0	0	0	0	0	0	0	0	0	0	1	0	TT	AA	GG	0.4	0.4	0.5	0.682682	0.682682	0.702035
57	0	43	1	75	165	27.55	2	0	0	0	1	0	0	0	0	0	0	0	1	1	0	1	1	TT	AA	AA	0.6	0.6	0.5	0.687756	0.687756	0.452623
58	0	33	0	98	176	31.64	1	4	0	1	1	0	0	0	0	0	0	0	1	1	0	0	0	TT	AA	GA	0.2	0.2	0.286	0.166667	0.166667	0.679487
59	0	72	1	64	165	23.51	1	1	0	0	0	0	0	0	0	0	0	0	0	1	0	0	0	TT	AA	GG	0.4	0.4	0.333	0.682313	0.682313	0.712129
60	0	69	0	93	172	31.44	1	4	0	0	1	0	0	0	0	0	0	0	1	1	0	0	0	TT	AA	GA	0.3	0.3	0.308	0.374054	0.294939	0.162216
61	0	73	1	84	169	29.41	2	0	0	0	0	0	0	0	0	0	0	0	1	1	0	0	0	TT	AA	GA	0.8	0.8	0.714	0.88	0.88	0.804873
62	1	65	0	73	154	30.45	1	1	0	0	1	0	0	0	0	0	0	0	0	1	0	1	1	TT	AA	GA	0.3	0.5	0.583	0.209594	0.525756	0.661255
63	1	49	1	53	166	19.23	2	2	0	0	0	0	0	0	0	0	0	0	0	1	0	0	0	TT	AA	GA	0.7	0.6	0.667	0.750515	0.643299	0.715623
64	1	62	1	48	154	20.24	1	3	0	0	0	0	0	0	0	1	0	0	0	1	0	1	0	TT	AA	GG	0.6	0.4	0.333	0.561744	0.431006	0.253533
65	0	74	1	78	168	27.53	1	2	0	0	1	1	0	0	0	0	0	0	1	0	0	0	1	TT	AA	GA	0.6	0.6	0.545	0.437523	0.555571	0.384626
66	1	72	1	59	156	24.19	1	2	0	0	1	0	0	0	0			0		0	0			CT	AA	GG		0.3	0.2		0.26457	0.113242
67	0	42	1	76	178	23.93	2	2	0	0	0	0	1	1	0	0	0	0	1	1	0	0	0	TT	AA	GA	0.1	0.1	0.167	0.343934	0.206361	0.171717
68	0	64	0	56	164	20.94	1	1	0	1	0	0	0	0	0	0	0	0	0	1	0	1	1	TT	AA	GA	0.4	0.6	0.667	0.465535	0.679321	0.770943
69	1	32	1	50	159	19.91	2	4	0	0	0	0	0	0	0	0	0	0	0	1	0	0	0	TT	AA	GG	0.1	0.1	0.118	0.285698	0.169016	0.374503
70	0	59	1	60	163	22.58	3	4	0	0	0	0	0	0	0	0	0	0	1	1	0	1	0	TT	AA	GG	0.3	0.4	0.5	0.383688	0.485937	0.742968
71	0	50	1	60	165	21.92	2	2	0	1	0	0	0	1	0	0	0	0	1	1	0	0	0	TT	AA	GA		0.2	0.333		0.0963655	0.419092
72	0	80	0	52	160	20.31	2	2	0	0	0	0	0	0	0	0	0	0	0	1	0	1	0	TT	AA	GG	0.7	0.7	0.6	0.711093	0.775536	0.692185
73	1	25	0	51	165	18.92	2	0	0	0	0	1	0	0	0	0	0	0	0	1	0	0	0	TT	AA	AA	0.7	0.7	0.714	0.860498	0.860498	0.946345
74	0	21	0	79	178	24.87	1	4	1	0	0	1	1	0	0	0	0	0	1	1	0	0	0	TT	AA	AA	0.8	0.8	0.667	0.777344	0.777344	0.695913
75	0	28	1	77	181	23.5	3	1	0	1	1	0	0	0	0	0	0	0	0	1	0	0	0	TT	AA	GG	0.7	0.5	0.471	0.75	0.452116	0.339087
76	0	81	0	67	163	25.16	3	4	0	0	1	0	1	1	0	0	0	0	1	1	0	1	0	CT	AA	GG	0.9	0.9	0.9	0.865248	0.898936	0.937807
77	0	77	1	69	163	26.14	4	4	0	0	1	0	0	0	0	0	0	0	1	1	1	1	1	TT	AA	AA	0.1	0.1	0.167	0.338716	0.338716	0.326249
78	1	62	0	62	161	24.13	4	2	0	0	0	0	0	1	0	0	0	0	0	1	1	0	0	CC	AC	GG	0.4	0.3	0.25	0.593534	0.35612	0.254372
79	0	70	0	65	158	26.07	3	4	0	0	1	1	0	0	0	0	0	1	1	1	0	1	1	TT	AA	GA	0.4	0.6	0.636	0.422333	0.601661	0.724227
80	0	80	0	58	166	20.91	2	2	0	0	1	1	0	0	0	0	0	1	1	1	0	0	1	TT	AA	GG	0.7	0.6	0.6	0.818182	0.613636	0.488777
81	0	69	0	62	180	19.31	1	1	0	1	0	0	0	0	0	0	0	0	0	1	0	0	1	TT	AA	GA	0.6	0.5	0.5	0.828199	0.730313	0.469759
82	1	33	0	104	168	36.76	2	4	0	0	0	1	1	0	0	0	0	0	0	1	0	0	1	TT	AA	GG	0.4	0.2	0.143	0.548764	0.219462	0.308803
83	1	47	0	59	157	23.79	1	3	0	0	0	1	0	0	0	0	0	0	0	1	0	0	0	TT	AA	GG	0.6	0.6	0.556	0.592539	0.650748	0.711244
84	1	84	0	53	155	22.2	1	4	0	0	1	0	0	0	0	0	0	0	1	1	0	0	1	TT	AA	GA	0	0.3	0.273	0.111304	0.391075	0.256941
85	0	51	0	76	176	24.52	1	3	0	0	0	1	0	0	0	0	0	0	1	1	0	0	1	CT	AA	AA	0	0	0.143	0	0	0.525974
86	1	72	0	64	154	27.3	2	2	0	0	1	1	1	1	0	0	0	0	1	1	0	0	0	TT	AA	AA	0.6	0.6	0.5	0.494959	0.494959	0.703727
87	0	40	0	72	167	25.58	2	2	1	1	1	0	0	1	0	0	0	0	0	1	0	1	0	TT	AA	GG	0.2	0.2	0.167	0.24375	0.24375	0.809726
88	1	55	1	68	162	25.88	2	2	0	0	1	0	0	0	0	0	0	0	0	1	0	0	0	TT	AA	GA	0.4	0.4	0.5	0.627072	0.627072	0.795828
89	1	48	1	54	162	20.64	2	2	0	0	0	0	0	0	0	0	0	0	0	1	0	0	0	TT	AA	GG	0.2	0.2	0.143	0.275996	0.275996	0.106152
90	1	69	1	47	154	19.82	2	2	0	0	1	0	0	0	0	0	0	0	0	1	0	0	0	TT	AA	GG	0.1	0.3	0.267	0.237382	0.27084	0.224646
91	0	36	0	71	180	21.76	2	4	0	1	1	0	0	0	0	0	0	0	1	1	0	1	0	TT	AA	GA	0.2	0.2	0.143	0.287675	0.287675	0.143838

## Sheet: Sheet2
Patient number
Sex	0:male, 1:female
Age
Group	0:standard dosing, 1:genotype-based dosing
weight
height
body mass index
valve position	1:aortic, 2:mitral, 3:double, 4:tricuspid
valve type	0:C-ring, 1:St Jude Medical, 2: C-E ring, 3:Sorin, 4:others
smoking	0:no, 1:yes
alcohol	0:no, 1:yes
hypertension	0:no, 1:yes
diabetes	0:no, 1:yes
congestive heart failure	0:no, 1:yes
atrial fibrillation	0:no, 1:yes
myocardial infarction	0:no, 1:yes
INR-increasing drugs	0:no, 1:yes
INR-decreasing drugs	0:no, 1:yes
antiplatelet drugs	0:no, 1:yes
ACE inhibitors or ARBs	0:no, 1:yes
diuretics	0:no, 1:yes
calcium channel blockers	0:no, 1:yes
beta-blockers	0:no, 1:yes
HMG CoA reductase inhibitors	0:no, 1:yes
VKORC1
CYP2C9
CYP4F2
pTTR_A1	pTTR(traditional)_first 1 week
pTTR_A2	pTTR(traditional)_hospitalization
pTTR_A3	pTTR(traditional)_until first outpatient visit
pTTR_B1	pTTR(Rosendaal)_first 1 week
pTTR_B2	pTTR(Rosendaal)_hospitalization
pTTR_B3	pTTR(Rosendaal)_until first outpatient visit
